# Supplementary material for: Atypical E2Fs either Counteract or Cooperate with RB during Tumorigenesis Depending on Tissue Context
Source: Cancers (Basel). 2021 Apr 23;13(9):2033. doi: 10.3390/cancers13092033 (PMC8122802; doi:10.3390/cancers13092033)
Supplement: Supplementary file 1 [file cancers-13-02033-s001.zip]

Archive with 1 entries (1 files):
- cancers-1161383-supplementary.pdf
